# Supplementary material for: Digital Twin Applications in Diabetes Management: Scoping Review
Source: JMIR Diabetes. 2026 Jun 18;11:e83059. doi: 10.2196/83059 (PMC13277824; doi:10.2196/83059)
Supplement: Multimedia Appendix 3 [file diabetes-v11-e83059-s003.xlsx]

## Sheet: Sheet1
ID	RefNum	AuthorTag	year	Title	DOI	RQ1	RQ2	RQ3	RQ4	RQ5	RQ6	RQ7	RQ8	RQ9	RQ10	RQ11	RQ12	RQ13
5	10	Shamanna2024	2024	Personalized nutrition in type 2 diabetes remission: application of digital twin technology for predictive glycemic control.	10.3389/fendo.2024.1485464	Data-driven | Hybrid	Type 2 Diabetes	Electronic Health Records (EHRs) | Continuous Glucose Monitoring (CGM) | Lifestyle data	Decision Support/Control Feedback Module | ML/AI Module | User Interface / Dashboard | Rule-Based Decision System | Intervention / Recommendation Engine | Data Integration Layer	Disease Management / Remission | Therapeutic Control / Intervention | Decision Support / Treatment Planning | Disease Prediction / Forecasting	Real-Time or Adaptive Personalization | Personalized Lifestyle Recommendations | Self-Management Tools / Patient Interface	Machine Learning | Statistical / Probabilistic Methods	Confidence scoring | Adaptive learning | Real-time synchronization	Other Clinical Benefits | Blood Pressure Outcomes | Improved HbA1c / Glycemic Control | Weight / Metabolic Outcomes | T2D Remission or Reversal	Retrospective validation | Clinical trials | Real-world validation | Simulation testing | Quantitative evaluation	Accountability | Data privacy | Consent and transparency	Validation Limitation	Data quality and availability | Limited scope of application | Usability and real-world adoption
6	11	Shamanna2024	2024	One-year outcomes of a digital twin intervention for type 2 diabetes: a retrospective real-world study.	10.1038/s41598-024-76584-7	Data-driven	Type 2 Diabetes	Lifestyle data | Continuous Glucose Monitoring (CGM) | Electronic Health Records (EHRs)	ML/AI Module | Intervention / Recommendation Engine | Data Integration Layer | User Interface / Dashboard	Therapeutic Control / Intervention | Disease Management / Remission	Behavior-Driven Personalization | Self-Management Tools / Patient Interface | Personalized Lifestyle Recommendations	Machine Learning	Human-in-the-loop | Adaptive learning | Real-time synchronization	Improved HbA1c / Glycemic Control | Weight / Metabolic Outcomes | Medication Use Reduction	Quantitative evaluation	None	Validation Limitation | Model Limitations	Need for clinical validation | Lack of longitudinal data
7	28	Shamanna2024	2024	Digital Twin in Managing Hypertension Among People With Type 2 Diabetes: 1-Year Randomized Controlled Trial.	10.1016/j.jacadv.2024.101172	Data-driven	Type 2 Diabetes	Lifestyle data | Electronic Health Records (EHRs) | Continuous Glucose Monitoring (CGM) | Wearable devices	ML/AI Module | Data Integration Layer | Monitoring & Alerts | Intervention / Recommendation Engine | User Interface / Dashboard	Disease Management / Remission | Therapeutic Control / Intervention | Monitoring / Control	Self-Management Tools / Patient Interface | Behavior-Driven Personalization | Personalized Lifestyle Recommendations	Machine Learning	Adaptive learning | Real-time synchronization	Medication Use Reduction | Blood Pressure Outcomes | Other Clinical Benefits	Quantitative evaluation | Clinical trials	None	Model Limitations | Validation Limitation	Limited scope of application | Usability and real-world adoption | Need for clinical validation
10	36	Surian2024	2024	A digital twin model incorporating generalized metabolic fluxes to identify and predict chronic kidney disease in type 2 diabetes mellitus.	10.1038/s41746-024-01108-6	Data-driven	Type 2 Diabetes	Lifestyle data | Electronic Health Records (EHRs) | Continuous Glucose Monitoring (CGM)	ML/AI Module | Data Integration Layer | Simulation Engine | Intervention / Recommendation Engine | User Interface / Dashboard	Therapeutic Control / Intervention | Disease Management / Remission	Self-Management Tools / Patient Interface | Behavior-Driven Personalization | Personalized Lifestyle Recommendations | Real-Time or Adaptive Personalization	None | Machine Learning	Adaptive learning | Real-time synchronization	Improved HbA1c / Glycemic Control | Medication Use Reduction | T2D Remission or Reversal | Weight / Metabolic Outcomes	Quantitative evaluation | Real-world validation	None	Validation Limitation | Model Limitations	Limited scope of application | Lack of longitudinal data | Need for clinical validation
12	2	Sarani2024	2024	Personalized Diabetes Management with Digital Twins: A Patient-Centric Knowledge Graph Approach.	10.3390/jpm14040359	Hybrid	Type 1 Diabetes | Type 2 Diabetes	Electronic Health Records (EHRs) | Patient-reported outcomes | Wearable devices	Intervention / Recommendation Engine | Data Integration Layer | Simulation Engine | Knowledge Representation / Semantic Layer	Decision Support / Treatment Planning | Disease Prediction / Forecasting | Monitoring / Control | Therapeutic Control / Intervention	Self-Management Tools / Patient Interface | Individualized Simulation Models | Personalized Insulin/Therapy Optimization | Personalized Lifestyle Recommendations	Statistical / Probabilistic Methods | Machine Learning | Reinforcement Learning	Real-time synchronization | Adaptive learning | Explainable AI	Enhanced Patient Engagement | Improved HbA1c / Glycemic Control | Improved Prediction Accuracy	Simulation testing	Bias and fairness | Data privacy	Model Limitations	Methodological limitations | Limited scope of application | Need for clinical validation
13	17	Young2024	2024	Design and Evaluation of an Exercise Decision Support System Using Digital Twin Models.	10.1177/19322968231223217	Mechanistic	Type 1 Diabetes	Continuous Glucose Monitoring (CGM) | Wearable devices | Lifestyle data	Decision Support/Control Feedback Module | Intervention / Recommendation Engine | Simulation Engine | Personalization Layer	Safety / Alerting System | Monitoring / Control | Decision Support / Treatment Planning	Personalized Lifestyle Recommendations | Personalized Insulin/Therapy Optimization	Physiological Modeling	None	Improved HbA1c / Glycemic Control	Simulation testing | Quantitative evaluation	None	None	Usability and real-world adoption
14	22	Zhang2024	2024	A framework towards digital twins for type 2 diabetes.	10.3389/fdgth.2024.1336050	Hybrid	Type 2 Diabetes	Electronic Health Records (EHRs) | Genomic data | Patient-reported outcomes	Knowledge Representation / Semantic Layer | ML/AI Module | Simulation Engine	Diagnosis / Screening | Decision Support / Treatment Planning | Disease Prediction / Forecasting	None	Statistical / Probabilistic Methods | Machine Learning	Confidence scoring | Explainable AI	Improved Prediction Accuracy	Quantitative evaluation	Consent and transparency | Accountability	Data Quality / Availability | Model Limitations	Limited scope of application | Integration challenges | Data quality and availability
15	23	Pellizzari2025	2025	drCORRECT: An Algorithm for the Preventive Administration of Postprandial Corrective Insulin Boluses in Type 1 Diabetes Management.	10.1177/19322968231221768	Hybrid	Type 1 Diabetes	Continuous Glucose Monitoring (CGM) | Wearable devices | Physiological parameters | Patient-reported outcomes	ML/AI Module | Personalization Layer | Simulation Engine	Safety / Alerting System | Therapeutic Control / Intervention	Individualized Simulation Models	Rule-Based Systems | Physiological Modeling	Explainable AI	Improved HbA1c / Glycemic Control	Simulation testing | Quantitative evaluation	None	Data Quality / Availability | Model Limitations	Methodological limitations | Need for clinical validation
16	24	Chen2023	2023	Optimization of nutritional strategies using a mechanistic computational model in prediabetes: Application to the J-DOIT1 study data.	10.1371/journal.pone.0287069	Hybrid	Type 1 Diabetes	Lifestyle data | Continuous Glucose Monitoring (CGM) | Wearable devices	Simulation Engine | Personalization Layer | ML/AI Module	Therapeutic Control / Intervention | Safety / Alerting System	Real-Time or Adaptive Personalization | Individualized Simulation Models	Physiological Modeling | Reinforcement Learning | Simulation-Based Modeling	Adaptive learning | Confidence scoring	Improved HbA1c / Glycemic Control | Hypo-/Hyperglycemia Reduction	Quantitative evaluation | Simulation testing	None	Validation Limitation | Data Quality / Availability	Integration challenges | Usability and real-world adoption | Methodological limitations
17	25	Joshi2023	2023	Digital Twin-Enabled Personalized Nutrition Improves Metabolic Dysfunction-Associated Fatty Liver Disease in Type 2 Diabetes: Results of a 1-Year Randomized Controlled Study.	10.1016/j.eprac.2023.08.016	Data-driven	Type 1 Diabetes	Lifestyle data | Continuous Glucose Monitoring (CGM) | Wearable devices	ML/AI Module	Safety / Alerting System | Disease Prediction / Forecasting	None	Machine Learning	Confidence scoring | Real-time synchronization | Explainable AI	Improved Prediction Accuracy	Retrospective validation | Quantitative evaluation	None	Validation Limitation | Data Quality / Availability	Integration challenges
19	14	Cappon2023	2023	ReplayBG: A Digital Twin-Based Methodology to Identify a Personalized Model From Type 1 Diabetes Data and Simulate Glucose Concentrations to Assess Alternative Therapies.	10.1109/TBME.2023.3286856	Hybrid	Type 2 Diabetes	Electronic Health Records (EHRs) | Lifestyle data	Decision Support/Control Feedback Module | ML/AI Module | Personalization Layer | Simulation Engine	Decision Support / Treatment Planning | Disease Prediction / Forecasting	Personalized Insulin/Therapy Optimization | Personalized Lifestyle Recommendations	Machine Learning | Physiological Modeling	Adaptive learning | Confidence scoring	Improved HbA1c / Glycemic Control | Improved Prediction Accuracy	Quantitative evaluation | Retrospective validation	Accountability | Data privacy	Workflow & Interoperability	Need for clinical validation | Limited scope of application | Lack of longitudinal data
20	31	Zhu2023	2023	GluGAN: Generating Personalized Glucose Time Series Using Generative Adversarial Networks.	10.1109/JBHI.2023.3271615	Hybrid	Type 1 Diabetes	Continuous Glucose Monitoring (CGM) | Electronic Health Records (EHRs) | Wearable devices | Lifestyle data	Decision Support/Control Feedback Module | Simulation Engine | ML/AI Module | Rule-Based Decision System	Decision Support / Treatment Planning | Disease Management / Remission | Therapeutic Control / Intervention	Real-Time or Adaptive Personalization | Personalized Insulin/Therapy Optimization	Machine Learning | Rule-Based Systems | Statistical / Probabilistic Methods	Explainable AI | Adaptive learning | Real-time synchronization	Hypo-/Hyperglycemia Reduction | Patient/Clinician Satisfaction | Improved HbA1c / Glycemic Control	Real-world validation | Clinical trials | Expert review	Data privacy | Consent and transparency | Accountability	Workflow & Interoperability | Validation Limitation	Integration challenges | Need for clinical validation | Scalability challenges
21	35	Batagov2023	2023	Generalized metabolic flux analysis framework provides mechanism-based predictions of ophthalmic complications in type 2 diabetes patients.	10.1007/s13755-023-00218-x	Data-driven	Type 1 Diabetes	Lifestyle data | Continuous Glucose Monitoring (CGM) | Wearable devices	ML/AI Module	Safety / Alerting System | Disease Prediction / Forecasting	None	Machine Learning	Explainable AI | Confidence scoring | Real-time synchronization	Improved Prediction Accuracy	Quantitative evaluation | Retrospective validation	None	Validation Limitation	Integration challenges | Usability and real-world adoption
22	18	Thamotharan2023	2023	Human Digital Twin for Personalized Elderly Type 2 Diabetes Management.	10.3390/jcm12062094	Mechanistic	Type 1 Diabetes	Continuous Glucose Monitoring (CGM) | Wearable devices | Lifestyle data | Physiological parameters	Simulation Engine | Personalization Layer | User Interface / Dashboard	Therapeutic Control / Intervention | Safety / Alerting System | Decision Support / Treatment Planning	Personalized Insulin/Therapy Optimization	Physiological Modeling | Optimization / Model Calibrartion	Explainable AI | Adaptive learning	Improved HbA1c / Glycemic Control | Hypo-/Hyperglycemia Reduction	Simulation testing | Retrospective validation	None	Data Quality / Availability | Validation Limitation	Limited scope of application | Need for clinical validation | Integration challenges
27	13	Shamanna2021	2021	Type 2 diabetes reversal with digital twin technology-enabled precision nutrition and staging of reversal: a retrospective cohort study.	10.1186/s40842-021-00134-7	Data-driven	Type 2 Diabetes	Wearable devices | Electronic Health Records (EHRs) | Continuous Glucose Monitoring (CGM) | Lifestyle data	Intervention / Recommendation Engine | Monitoring & Alerts | Simulation Engine	Disease Management / Remission | Therapeutic Control / Intervention	Personalized Insulin/Therapy Optimization | Real-Time or Adaptive Personalization | Personalized Lifestyle Recommendations	None | Machine Learning | Statistical / Probabilistic Methods	Adaptive learning | Confidence scoring | Explainable AI	Medication Use Reduction | Other Clinical Benefits | Improved HbA1c / Glycemic Control | T2D Remission or Reversal	Quantitative evaluation	None	Data Quality / Availability | Validation Limitation	Limited scope of application | Need for clinical validation | Lack of longitudinal data
29	29	Shamanna2021	2021	Retrospective study of glycemic variability, BMI, and blood pressure in diabetes patients in the Digital Twin Precision Treatment Program.	10.1038/s41598-021-94339-6	Data-driven	Type 2 Diabetes	Wearable devices | Electronic Health Records (EHRs) | Continuous Glucose Monitoring (CGM) | Lifestyle data	ML/AI Module | Decision Support/Control Feedback Module | Intervention / Recommendation Engine | User Interface / Dashboard | Simulation Engine	Disease Management / Remission | Therapeutic Control / Intervention	Real-Time or Adaptive Personalization | Self-Management Tools / Patient Interface | Personalized Lifestyle Recommendations	None | Machine Learning	Adaptive learning	Medication Use Reduction | Improved HbA1c / Glycemic Control | Other Clinical Benefits | Weight / Metabolic Outcomes	Quantitative evaluation	None	Validation Limitation | Data Quality / Availability	Limited scope of application | Lack of longitudinal data
31	30	Shamanna2020	2020	Reducing HbA1c in Type 2 Diabetes Using Digital Twin Technology-Enabled Precision Nutrition: A Retrospective Analysis.	10.1007/s13300-020-00931-w	Data-driven	Type 2 Diabetes	Wearable devices | Electronic Health Records (EHRs) | Continuous Glucose Monitoring (CGM) | Lifestyle data	ML/AI Module | Decision Support/Control Feedback Module | User Interface / Dashboard | Monitoring & Alerts | Simulation Engine	Therapeutic Control / Intervention | Disease Management / Remission	Personalized Lifestyle Recommendations | Self-Management Tools / Patient Interface | Personalized Insulin/Therapy Optimization	None | Machine Learning	Real-time synchronization | Adaptive learning | Human-in-the-loop	Medication Use Reduction | Improved HbA1c / Glycemic Control | Weight / Metabolic Outcomes	Quantitative evaluation	None	Validation Limitation | Data Quality / Availability	Lack of longitudinal data | Need for clinical validation
38	20	Zavitsanou2015	2015	In Silico Closed-Loop Control Validation Studies for Optimal Insulin Delivery in Type 1 Diabetes.	10.1109/TBME.2015.2427991	Mechanistic	Type 1 Diabetes	Physiological parameters | Lifestyle data | Wearable devices | Simulated and Public datasets	Decision Support/Control Feedback Module | Simulation Engine	Therapeutic Control / Intervention | Safety / Alerting System	Real-Time or Adaptive Personalization | Individualized Simulation Models	Control / Estimation / Signal Processing | Control Theory | Machine Learning	Adaptive learning | Real-time synchronization | Confidence scoring	Other Clinical Benefits | Improved HbA1c / Glycemic Control | Hypo-/Hyperglycemia Reduction	Simulation testing | Quantitative evaluation	None	Model Limitations | Validation Limitation	Limited scope of application | Integration challenges | Need for clinical validation
68	15	Colmegna2020	2020	Mapping data to virtual patients in type 1 diabetes	10.1016/j.conengprac.2020.104605	Hybrid	Type 2 Diabetes	Continuous Glucose Monitoring (CGM) | Lifestyle data | Wearable devices	ML/AI Module | User Interface / Dashboard | Data Integration Layer | Decision Support/Control Feedback Module	Therapeutic Control / Intervention | Decision Support / Treatment Planning	Personalized Lifestyle Recommendations | Personalized Insulin/Therapy Optimization | Behavior-Driven Personalization	None | Machine Learning | Statistical / Probabilistic Methods	Real-time synchronization | Adaptive learning | Explainable AI	Improved HbA1c / Glycemic Control | Other Clinical Benefits	Expert review | Real-world validation	None	Workflow & Interoperability	Need for clinical validation | Methodological limitations
80	19	Wang2014	2014	Personalized state-space modeling of glucose dynamics for type 1 diabetes using continuously monitored glucose, insulin dose, and meal intake: An extended Kalman filter approach	10.1177/1932296814524080	Mechanistic	Type 1 Diabetes	Wearable devices | Lifestyle data | Simulated and Public datasets	Simulation Engine | Decision Support/Control Feedback Module	Therapeutic Control / Intervention | Safety / Alerting System	None	Physiological Modeling | Control Theory	Real-time synchronization | Adaptive learning | Explainable AI	Improved HbA1c / Glycemic Control	Simulation testing	None	Data Quality / Availability | Validation Limitation | Model Limitations	Limited scope of application | Data quality and availability | Usability and real-world adoption
89	21	Mishra2025	2025	Digital Twin for Diabetes Management Using System Dynamics Simulation - The Case of India	10.1007/978-3-031-81342-9_24	Conceptual | Mechanistic	Type 2 Diabetes	Simulated and Public datasets	Simulation Engine	Monitoring / Control | Decision Support / Treatment Planning	None	System Dynamics | Simulation-Based Modeling	Human-in-the-loop | Adaptive learning | Confidence scoring	Improved Detection / Screening	Quantitative evaluation	Data privacy | Not discussed	Workflow & Interoperability	Limited scope of application | Data quality and availability
96	12	Vaskovsky2019	2019	Designing the neural network for personalization of food products for persons with genetic president of diabetic sugar	10.1109/DCNAIR.2019.8875559	Data-driven	Type 1 Diabetes	Continuous Glucose Monitoring (CGM) | Lifestyle data | Wearable devices	Data Integration Layer | ML/AI Module	Disease Prediction / Forecasting	None	Machine Learning	Confidence scoring | Explainable AI | None	Other Clinical Benefits | Improved Prediction Accuracy	Quantitative evaluation | Retrospective validation	None	Data Quality / Availability	Data quality and availability | Methodological limitations | Integration challenges
101	33	Chahal2023	2023	Smart Solution Using Digital Twin and IoT for Diabetic Retinopathy	10.1109/ICCCNT56998.2023.10307620	Data-driven	Diabetic Retinopathy (secondary to diabetes)	Imaging data | Simulated and Public datasets	Backend / Platform Infrastructure | ML/AI Module | Data Integration Layer	Diagnosis / Screening	Real-Time or Adaptive Personalization	Machine Learning	Real-time synchronization | Explainable AI	Improved Prediction Accuracy | Other Clinical Benefits	Quantitative evaluation | Retrospective validation	Consent and transparency | Accountability | Data privacy	Workflow & Interoperability | Data Quality / Availability	Scalability challenges | Usability and real-world adoption | Integration challenges
102	32	Vaskovsky2020	2020	Creation of digital twins of neural network technology of personalization of food products for diabetics	10.1109/DCNAIR50402.2020.9216776	Data-driven	Type 2 Diabetes	Wearable devices | None | Physiological parameters	Data Integration Layer | Backend / Platform Infrastructure | ML/AI Module | Monitoring & Alerts	Diagnosis / Screening | Safety / Alerting System | Risk Assessment	Real-Time or Adaptive Personalization | Safety / Alerting System	Machine Learning | Signal Processing | Statistical / Probabilistic Methods	Adaptive learning | Real-time synchronization | Explainable AI	Improved Detection / Screening | Early Detection / Decision Support | Other Clinical Benefits	Quantitative evaluation | Retrospective validation	Data privacy | Accountability | Consent and transparency	Workflow & Interoperability	Need for clinical validation | Integration challenges | Usability and real-world adoption
111	34	Cappon2023	2023	System Architecture of TWIN: A New Digital Twin-Based Clinical Decision Support System for Type 1 Diabetes Management in Children	10.1109/BSN58485.2023.10331272	Hybrid	Type 1 Diabetes	Continuous Glucose Monitoring (CGM) | Lifestyle data | Wearable devices	Intervention / Recommendation Engine | Backend / Platform Infrastructure | Simulation Engine | User Interface / Dashboard | Data Integration Layer	Decision Support / Treatment Planning | Therapeutic Control / Intervention	Individualized Simulation Models | Self-Management Tools / Patient Interface | Personalized Insulin/Therapy Optimization	Statistical / Probabilistic Methods | Natural Language Processing (NLP) | Physiological Modeling	Confidence scoring | Explainable AI	None	Clinical trials	Data privacy | Consent and transparency	Data Quality / Availability | Workflow & Interoperability	Lack of longitudinal data | Need for clinical validation | Usability and real-world adoption
112	27	Villa-Tamayo2024	2024	Analysis on the Practical Identifiability of the Subcutaneous Oral Glucose Minimal Model	10.1016/j.ifacol.2024.11.048	Data-driven	Type 2 Diabetes	Electronic Health Records (EHRs) | Simulated and Public datasets	ML/AI Module | Data Integration Layer | User Interface / Dashboard	Disease Prediction / Forecasting | Monitoring / Control | Risk Assessment	None	Machine Learning	Confidence scoring | Explainable AI	Other Clinical Benefits | Improved Prediction Accuracy	Quantitative evaluation | Retrospective validation	None	Validation Limitation | Data Quality / Availability | Model Limitations	Data quality and availability | Integration challenges | Usability and real-world adoption
116	16	Ahmadasas2024	2024	Personalized Artificial Pancreas for Glucose Regulation in People with Diabetes	10.1016/j.ifacol.2025.01.156	Hybrid	Type 1 Diabetes	Continuous Glucose Monitoring (CGM) | Wearable devices | Lifestyle data | Physiological parameters	Decision Support/Control Feedback Module | Data Integration Layer | ML/AI Module	Monitoring / Control | Safety / Alerting System | Therapeutic Control / Intervention	Real-Time or Adaptive Personalization | Personalized Insulin/Therapy Optimization	Control / Estimation / Signal Processing | Control Theory | Optimization / Model Calibrartion | Physiological Modeling	Adaptive learning | Real-time synchronization | Explainable AI	Personalized Therapy Optimization | Improved HbA1c / Glycemic Control | Hypo-/Hyperglycemia Reduction	Simulation testing	None	Model Limitations | Workflow & Interoperability | Validation Limitation	Lack of longitudinal data | Usability and real-world adoption | Limited scope of application
117	26	Leszczelowska2024	2024	Maternal Health Risk Assessment using Digital Twin Application	10.1109/HSI61632.2024.10613547	Data-driven	Gestational diabetes	Simulated and Public datasets	User Interface / Dashboard | ML/AI Module | Simulation Engine	Diagnosis / Screening | Risk Assessment | Disease Prediction / Forecasting	Real-Time or Adaptive Personalization | Individualized Simulation Models	Machine Learning | Statistical / Probabilistic Methods	None	Improved Prediction Accuracy | Other Clinical Benefits	Retrospective validation | Quantitative evaluation	None	Data Quality / Availability | Model Limitations	Limited scope of application | Need for clinical validation | Scalability challenges
